# Supplementary material for: Relationship of Post-Transplant Lymphoproliferative Disorders (PTLD) Subtypes and Clinical Outcome in Pediatric Heart Transplant Recipients: A Retrospective Single Institutional Analysis/Experience of 558 Patients
Source: Cancers (Basel). 2023 Feb 3;15(3):976. doi: 10.3390/cancers15030976 (PMC9913467; doi:10.3390/cancers15030976)
Supplement: Supplementary file 1 [file cancers-15-00976-s001.zip]

Archive with 1 entries (1 files):
- cancers-2097876-supplementary.pdf
